# Supplementary material for: Lung Adenocarcinoma Cell Sensitivity to Chemotherapies: A Spotlight on Lipid Droplets and SREBF1 Gene
Source: Cancers (Basel). 2022 Sep 14;14(18):4454. doi: 10.3390/cancers14184454 (PMC9497419; doi:10.3390/cancers14184454)
Supplement: Supplementary file 1 [file cancers-14-04454-s001.zip]

Archive with 1 entries (1 files):
- cancers-1843057-supplementary.pdf
